# Supplementary material for: Minding Averages: Comment on “Experimental Design and Power Calculation in Omics Circadian Rhythmicity Detection Using the Cosinor Model” by Zong et al
Source: Stat Med. 2025 May 21;44(10-12):e70044. doi: 10.1002/sim.70044 (PMC12094218; doi:10.1002/sim.70044)
Supplement: Supplementary file 1 — Data S1: Supporting Information. [file SIM-44-0-s001.R]

rm(list = ls())


set.seed(123)
w <- pi/12

timepoints <- rep(c(seq(0, 12, 4),  13:20), 2)

phase <- 6
amplitude <- 0.3
noise <- 0.1
y <- 1 + amplitude*cos(w*(timepoints - phase)) +
  stats::rnorm(length(timepoints), sd = noise)


null_model <- stats::lm(y ~ 1)
model <- stats::update(null_model,
                       . ~ . + cos(w*timepoints) + sin(w*timepoints))


betahat <- stats::coef(model)[2:3]
amphat <- sqrt(drop(crossprod(betahat)))
phasehat <- (unname(atan2(betahat[2], betahat[1])) %% (2*pi))*12/pi


# The reduction in sum of squares
test <- stats::anova(null_model, model)
red_rss_numerical <- test$`Sum of Sq`[2]
# or equivalently red_res can be directly computed:
# sum(residuals(null_model)^2) - sum(residuals(model)^2)


# incorrect formula, as given in the Article, and also in the accompanying
# source code (the latter up to exchanging cos() for sin()):
cvals <- cos(w*(timepoints - phasehat))
red_rss_incorrect <- amphat^2*drop(crossprod(cvals))

# correctly derived formula
# note that var() divides by (n - 1), thus multiply by that factor to get the
# population variance times n
pop_var_times_n <- function(x) stats::var(x)*(length(x) - 1)

red_rss_correct <- amphat^2*pop_var_times_n(cvals)
# or equivalently the direct computation
# amphat^2*(sum(cvals^2) - sum(cvals)^2/length(cvals))


cat(
  "\n",
  "Demonstrating correct and incorrect computation of cosinor reduction\n",
  "in residual sum of squares (RSS) for a cosine model with A/sigma = 3\n\n",
  "Numerical RSS reduction:\t", red_rss_numerical, "\n",
  "Correct formula:\t\t", red_rss_correct, "\n",
  "Incorrect formula:\t\t", red_rss_incorrect, "\n\n"
)


timepoints_dense <- seq(5, 7, length.out = 24)
cvals_dense <- cos(w*(timepoints_dense - phase))

nc_incorrect <- amplitude^2*sum(cvals_dense^2)/noise^2
nc_correct <- amplitude^2*pop_var_times_n(cvals_dense)/noise^2

alpha <- 0.05

power_incorrect <- stats::pf(
  stats::qf(alpha, 2, length(timepoints_dense) - 3, lower.tail = FALSE),
  2, length(timepoints_dense) - 3, lower.tail = FALSE, ncp = nc_incorrect
)
power_correct <- stats::pf(
  stats::qf(alpha, 2, length(timepoints_dense) - 3, lower.tail = FALSE),
  2, length(timepoints_dense) - 3, lower.tail = FALSE, ncp = nc_correct
)

cat(
  "\n",
  "Demonstrating power at uniform sampling 24 timepoint placed uniformly\n",
  "between ZT 5 and 7, assuming a true phase of ZT 6, A/sigma = 3,\n",
  "at test size 0.05:\n\n",
  "Correct power:\t\t", power_correct, "\n",
  "Incorrect power:\t", power_incorrect, "\n\n"
)
